# Supplementary material for: Achalasia and Esophageal Motility Disorders in the Bariatric Surgery Population: A Retrospective Descriptive Series
Source: Obes Surg. 2026 Mar 18;36(4):1484–94. doi: 10.1007/s11695-026-08510-x (PMC13083340; doi:10.1007/s11695-026-08510-x)
Supplement: Supplementary file 1 — (DOCX 26.2 KB) [file 11695_2026_8510_MOESM1_ESM.docx]

Supplement table S1. Achalasia Presenting Symptoms
Symptoms
N (%)
 Chest pain 
8 (47.1)
 Dysphagia 

 To solid
14 (82.4)
 To liquid
7 (41.2)
 Regurgitation
10 (58.8)
 Heartburn
9 (52.9)


Supplement table S2. Manometry profiles in the study cohort.

LES Pressure (mmHg)
Esophageal peristalsis 
Type of Achalasia
Basal
Residual (IRP)
Achalasia first group
1
3.4
0
Aperistalsis
II
2
N/A
N/A
N/A
I
3
73.4
34.5
Spastic
III
4
21
5.9
Aperistalsis
I
5
60
23.1
Preserved
EGJOO
6
23.1
7.6
Aperistalsis
II
7
10.4
17.6
Aperistalsis
II
8
N/A
N/A
N/A
Unknown
9
50.6
19.4
Preserved
EGJOO
Bariatric first group
10
39.4
26.9
Preserved
EGJOO
11
46.8
35.9
Aperistalsis
II
12
N/A
N/A
N/A
Unknown
13
46.1
27.9
Aperistalsis
II
14
45.4
5.5
Aperistalsis
II
15
16.7
20.7
Aperistalsis
II
16
70.9
19.5
Preserved
EGJOO
17
10.9
6.5
Preserved
POSED
LES, Lower esophageal sphincter; IRP, Integrated resting pressure; EGJOO, Esophagogastric junction outflow obstruction; POSED, Post obesity surgery esophageal dysfunction
*N/A, No available data, Unknown = Achalasia diagnosis documented without subtype specification
